# Supplementary material for: A novel C5-O-methyltransferase for naringenin refines the biosynthetic strategy for polymethoxyflavones
Source: Hortic Res. 2026 Apr 6;13(8):uhag128. doi: 10.1093/hr/uhag128 (PMC13411268; doi:10.1093/hr/uhag128)
Supplement: Web_Material_uhag128 [file web_material_uhag128.zip]

Archive with 2 entries (2 files):
- Supplementary Figures.pdf
- Supplementary Tables in Word.docx
